# Supplementary material for: Causal relationship between human blood metabolites and risk of ischemic stroke: a Mendelian randomization study
Source: Front Genet. 2024 Jan 19;15:1333454. doi: 10.3389/fgene.2024.1333454 (PMC10834680; doi:10.3389/fgene.2024.1333454)
Supplement: Supplementary file 1 [file DataSheet1.ZIP]

Archive with 260 entries (258 files):
- serum_metabolites/
- serum_metabolites/exposure_info.txt
- serum_metabolites/figure/
- serum_metabolites/figure/1oleoyl2docosahexaenoylGPC_181226_levels_against_Ischemic_stroke__idebiaGCST90018864chunk5-1.png
- serum_metabolites/figure/1oleoyl2docosahexaenoylGPC_181226_levels_against_Ischemic_stroke__idebiaGCST90018864chunk6-1.png
- serum_metabolites/figure/1oleoyl2docosahexaenoylGPC_181226_levels_against_Ischemic_stroke__idebiaGCST90018864chunk7-1.png
- serum_metabolites/figure/1oleoyl2docosahexaenoylGPC_181226_levels_against_Ischemic_stroke__idebiaGCST90018864chunk8-1.png
- serum_metabolites/figure/1ribosylimidazoleacetate_levels_against_Ischemic_stroke__idebiaGCST90018864chunk5-1.png
- serum_metabolites/figure/1ribosylimidazoleacetate_levels_against_Ischemic_stroke__idebiaGCST90018864chunk6-1.png
- serum_metabolites/figure/1ribosylimidazoleacetate_levels_against_Ischemic_stroke__idebiaGCST90018864chunk7-1.png
- serum_metabolites/figure/1ribosylimidazoleacetate_levels_against_Ischemic_stroke__idebiaGCST90018864chunk8-1.png
- serum_metabolites/figure/2butenoylglycine_levels_against_Ischemic_stroke__idebiaGCST90018864chunk5-1.png
- serum_metabolites/figure/2butenoylglycine_levels_against_Ischemic_stroke__idebiaGCST90018864chunk6-1.png
- serum_metabolites/figure/2butenoylglycine_levels_against_Ischemic_stroke__idebiaGCST90018864chunk7-1.png
- serum_metabolites/figure/2butenoylglycine_levels_against_Ischemic_stroke__idebiaGCST90018864chunk8-1.png
- serum_metabolites/figure/5acetylamino6formylamino3methyluracil_levels_against_Ischemic_stroke__idebiaGCST90018864chunk5-1.png
- serum_metabolites/figure/5acetylamino6formylamino3methyluracil_levels_against_Ischemic_stroke__idebiaGCST90018864chunk6-1.png
- serum_metabolites/figure/5acetylamino6formylamino3methyluracil_levels_against_Ischemic_stroke__idebiaGCST90018864chunk7-1.png
- serum_metabolites/figure/5acetylamino6formylamino3methyluracil_levels_against_Ischemic_stroke__idebiaGCST90018864chunk8-1.png
- serum_metabolites/figure/Acetylcarnitine_levels_Biocrates_platform_against_Ischemic_stroke__idebiaGCST90018864chunk5-1.png
- serum_metabolites/figure/Acetylcarnitine_levels_Biocrates_platform_against_Ischemic_stroke__idebiaGCST90018864chunk6-1.png
- serum_metabolites/figure/Acetylcarnitine_levels_Biocrates_platform_against_Ischemic_stroke__idebiaGCST90018864chunk7-1.png
- serum_metabolites/figure/Acetylcarnitine_levels_Biocrates_platform_against_Ischemic_stroke__idebiaGCST90018864chunk8-1.png
- serum_metabolites/figure/Behenoylcarnitine_C22_levels_against_Ischemic_stroke__idebiaGCST90018864chunk5-1.png
- serum_metabolites/figure/Behenoylcarnitine_C22_levels_against_Ischemic_stroke__idebiaGCST90018864chunk6-1.png
- serum_metabolites/figure/Behenoylcarnitine_C22_levels_against_Ischemic_stroke__idebiaGCST90018864chunk7-1.png
- serum_metabolites/figure/Behenoylcarnitine_C22_levels_against_Ischemic_stroke__idebiaGCST90018864chunk8-1.png
- serum_metabolites/figure/Bilirubin_degradation_product_C17H18N2O4_3_levels_against_Ischemic_stroke__idebiaGCST90018864chunk5-1.png
- serum_metabolites/figure/Bilirubin_degradation_product_C17H18N2O4_3_levels_against_Ischemic_stroke__idebiaGCST90018864chunk6-1.png
- serum_metabolites/figure/Bilirubin_degradation_product_C17H18N2O4_3_levels_against_Ischemic_stroke__idebiaGCST90018864chunk7-1.png
- serum_metabolites/figure/Bilirubin_degradation_product_C17H18N2O4_3_levels_against_Ischemic_stroke__idebiaGCST90018864chunk8-1.png
- serum_metabolites/figure/Bilirubin_EE_levels_against_Ischemic_stroke__idebiaGCST90018864chunk5-1.png
- serum_metabolites/figure/Bilirubin_EE_levels_against_Ischemic_stroke__idebiaGCST90018864chunk6-1.png
- serum_metabolites/figure/Bilirubin_EE_levels_against_Ischemic_stroke__idebiaGCST90018864chunk7-1.png
- serum_metabolites/figure/Bilirubin_EE_levels_against_Ischemic_stroke__idebiaGCST90018864chunk8-1.png
- serum_metabolites/figure/Bilirubin_ZZ_to_androsterone_glucuronide_ratio_against_Ischemic_stroke__idebiaGCST90018864chunk5-1.png
- serum_metabolites/figure/Bilirubin_ZZ_to_androsterone_glucuronide_ratio_against_Ischemic_stroke__idebiaGCST90018864chunk6-1.png
- serum_metabolites/figure/Bilirubin_ZZ_to_androsterone_glucuronide_ratio_against_Ischemic_stroke__idebiaGCST90018864chunk7-1.png
- serum_metabolites/figure/Bilirubin_ZZ_to_androsterone_glucuronide_ratio_against_Ischemic_stroke__idebiaGCST90018864chunk8-1.png
- serum_metabolites/figure/Bilirubin_ZZ_to_etiocholanolone_glucuronide_ratio_against_Ischemic_stroke__idebiaGCST90018864chunk5-1.png
- serum_metabolites/figure/Bilirubin_ZZ_to_etiocholanolone_glucuronide_ratio_against_Ischemic_stroke__idebiaGCST90018864chunk6-1.png
- serum_metabolites/figure/Bilirubin_ZZ_to_etiocholanolone_glucuronide_ratio_against_Ischemic_stroke__idebiaGCST90018864chunk7-1.png
- serum_metabolites/figure/Bilirubin_ZZ_to_etiocholanolone_glucuronide_ratio_against_Ischemic_stroke__idebiaGCST90018864chunk8-1.png
- serum_metabolites/figure/Biliverdin_levels_against_Ischemic_stroke__idebiaGCST90018864chunk5-1.png
- serum_metabolites/figure/Biliverdin_levels_against_Ischemic_stroke__idebiaGCST90018864chunk6-1.png
- serum_metabolites/figure/Biliverdin_levels_against_Ischemic_stroke__idebiaGCST90018864chunk7-1.png
- serum_metabolites/figure/Biliverdin_levels_against_Ischemic_stroke__idebiaGCST90018864chunk8-1.png
- serum_metabolites/figure/Glutamine_degradant_levels_against_Ischemic_stroke__idebiaGCST90018864chunk5-1.png
- serum_metabolites/figure/Glutamine_degradant_levels_against_Ischemic_stroke__idebiaGCST90018864chunk6-1.png
- serum_metabolites/figure/Glutamine_degradant_levels_against_Ischemic_stroke__idebiaGCST90018864chunk7-1.png
- serum_metabolites/figure/Glutamine_degradant_levels_against_Ischemic_stroke__idebiaGCST90018864chunk8-1.png
- serum_metabolites/figure/Glycocholenate_sulfate_levels_against_Ischemic_stroke__idebiaGCST90018864chunk5-1.png
- serum_metabolites/figure/Glycocholenate_sulfate_levels_against_Ischemic_stroke__idebiaGCST90018864chunk6-1.png
- serum_metabolites/figure/Glycocholenate_sulfate_levels_against_Ischemic_stroke__idebiaGCST90018864chunk7-1.png
- serum_metabolites/figure/Glycocholenate_sulfate_levels_against_Ischemic_stroke__idebiaGCST90018864chunk8-1.png
- serum_metabolites/figure/GlycosylNtricosanoylsphingadienine_d182230_levels_against_Ischemic_stroke__idebiaGCST90018864chunk5-1.png
- serum_metabolites/figure/GlycosylNtricosanoylsphingadienine_d182230_levels_against_Ischemic_stroke__idebiaGCST90018864chunk6-1.png
- serum_metabolites/figure/GlycosylNtricosanoylsphingadienine_d182230_levels_against_Ischemic_stroke__idebiaGCST90018864chunk7-1.png
- serum_metabolites/figure/GlycosylNtricosanoylsphingadienine_d182230_levels_against_Ischemic_stroke__idebiaGCST90018864chunk8-1.png
- serum_metabolites/figure/Guanidinoacetate_levels_against_Ischemic_stroke__idebiaGCST90018864chunk5-1.png
- serum_metabolites/figure/Guanidinoacetate_levels_against_Ischemic_stroke__idebiaGCST90018864chunk6-1.png
- serum_metabolites/figure/Guanidinoacetate_levels_against_Ischemic_stroke__idebiaGCST90018864chunk7-1.png
- serum_metabolites/figure/Guanidinoacetate_levels_against_Ischemic_stroke__idebiaGCST90018864chunk8-1.png
- serum_metabolites/figure/Isobutyrylglycine_levels_against_Ischemic_stroke__idebiaGCST90018864chunk5-1.png
- serum_metabolites/figure/Isobutyrylglycine_levels_against_Ischemic_stroke__idebiaGCST90018864chunk6-1.png
- serum_metabolites/figure/Isobutyrylglycine_levels_against_Ischemic_stroke__idebiaGCST90018864chunk7-1.png
- serum_metabolites/figure/Isobutyrylglycine_levels_against_Ischemic_stroke__idebiaGCST90018864chunk8-1.png
- serum_metabolites/figure/Nacetylputrescine_to_N1__N8acetylspermidine_ratio_against_Ischemic_stroke__idebiaGCST90018864chunk5-1.png
- serum_metabolites/figure/Nacetylputrescine_to_N1__N8acetylspermidine_ratio_against_Ischemic_stroke__idebiaGCST90018864chunk6-1.png
- serum_metabolites/figure/Nacetylputrescine_to_N1__N8acetylspermidine_ratio_against_Ischemic_stroke__idebiaGCST90018864chunk7-1.png
- serum_metabolites/figure/Nacetylputrescine_to_N1__N8acetylspermidine_ratio_against_Ischemic_stroke__idebiaGCST90018864chunk8-1.png
- serum_metabolites/figure/Nacetyltyrosine_levels_against_Ischemic_stroke__idebiaGCST90018864chunk5-1.png
- serum_metabolites/figure/Nacetyltyrosine_levels_against_Ischemic_stroke__idebiaGCST90018864chunk6-1.png
- serum_metabolites/figure/Nacetyltyrosine_levels_against_Ischemic_stroke__idebiaGCST90018864chunk7-1.png
- serum_metabolites/figure/Nacetyltyrosine_levels_against_Ischemic_stroke__idebiaGCST90018864chunk8-1.png
- serum_metabolites/figure/Orotate_levels_against_Ischemic_stroke__idebiaGCST90018864chunk5-1.png
- serum_metabolites/figure/Orotate_levels_against_Ischemic_stroke__idebiaGCST90018864chunk6-1.png
- serum_metabolites/figure/Orotate_levels_against_Ischemic_stroke__idebiaGCST90018864chunk7-1.png
- serum_metabolites/figure/Orotate_levels_against_Ischemic_stroke__idebiaGCST90018864chunk8-1.png
- serum_metabolites/figure/Palmitoyl_sphingomyelin_d181160_levels_against_Ischemic_stroke__idebiaGCST90018864chunk5-1.png
- serum_metabolites/figure/Palmitoyl_sphingomyelin_d181160_levels_against_Ischemic_stroke__idebiaGCST90018864chunk6-1.png
- serum_metabolites/figure/Palmitoyl_sphingomyelin_d181160_levels_against_Ischemic_stroke__idebiaGCST90018864chunk7-1.png
- serum_metabolites/figure/Palmitoyl_sphingomyelin_d181160_levels_against_Ischemic_stroke__idebiaGCST90018864chunk8-1.png
- serum_metabolites/figure/Pregnenolone_sulfate_levels_against_Ischemic_stroke__idebiaGCST90018864chunk5-1.png
- serum_metabolites/figure/Pregnenolone_sulfate_levels_against_Ischemic_stroke__idebiaGCST90018864chunk6-1.png
- serum_metabolites/figure/Pregnenolone_sulfate_levels_against_Ischemic_stroke__idebiaGCST90018864chunk7-1.png
- serum_metabolites/figure/Pregnenolone_sulfate_levels_against_Ischemic_stroke__idebiaGCST90018864chunk8-1.png
- serum_metabolites/figure/Uridine_to_pseudouridine_ratio_against_Ischemic_stroke__idebiaGCST90018864chunk5-1.png
- serum_metabolites/figure/Uridine_to_pseudouridine_ratio_against_Ischemic_stroke__idebiaGCST90018864chunk6-1.png
- serum_metabolites/figure/Uridine_to_pseudouridine_ratio_against_Ischemic_stroke__idebiaGCST90018864chunk7-1.png
- serum_metabolites/figure/Uridine_to_pseudouridine_ratio_against_Ischemic_stroke__idebiaGCST90018864chunk8-1.png
- serum_metabolites/figure/X18922_levels_against_Ischemic_stroke__idebiaGCST90018864chunk5-1.png
- serum_metabolites/figure/X18922_levels_against_Ischemic_stroke__idebiaGCST90018864chunk6-1.png
- serum_metabolites/figure/X18922_levels_against_Ischemic_stroke__idebiaGCST90018864chunk7-1.png
- serum_metabolites/figure/X18922_levels_against_Ischemic_stroke__idebiaGCST90018864chunk8-1.png
- serum_metabolites/figure/X22162_levels_against_Ischemic_stroke__idebiaGCST90018864chunk5-1.png
- serum_metabolites/figure/X22162_levels_against_Ischemic_stroke__idebiaGCST90018864chunk6-1.png
- serum_metabolites/figure/X22162_levels_against_Ischemic_stroke__idebiaGCST90018864chunk7-1.png
- serum_metabolites/figure/X22162_levels_against_Ischemic_stroke__idebiaGCST90018864chunk8-1.png
- serum_metabolites/figure/X24494_levels_against_Ischemic_stroke__idebiaGCST90018864chunk5-1.png
- serum_metabolites/figure/X24494_levels_against_Ischemic_stroke__idebiaGCST90018864chunk6-1.png
- serum_metabolites/figure/X24494_levels_against_Ischemic_stroke__idebiaGCST90018864chunk7-1.png
- serum_metabolites/figure/X24494_levels_against_Ischemic_stroke__idebiaGCST90018864chunk8-1.png
- serum_metabolites/figure/X25422_levels_against_Ischemic_stroke__idebiaGCST90018864chunk5-1.png
- serum_metabolites/figure/X25422_levels_against_Ischemic_stroke__idebiaGCST90018864chunk6-1.png
- serum_metabolites/figure/X25422_levels_against_Ischemic_stroke__idebiaGCST90018864chunk7-1.png
- serum_metabolites/figure/X25422_levels_against_Ischemic_stroke__idebiaGCST90018864chunk8-1.png
- serum_metabolites/figure/X26111_levels_against_Ischemic_stroke__idebiaGCST90018864chunk5-1.png
- serum_metabolites/figure/X26111_levels_against_Ischemic_stroke__idebiaGCST90018864chunk6-1.png
- serum_metabolites/figure/X26111_levels_against_Ischemic_stroke__idebiaGCST90018864chunk7-1.png
- serum_metabolites/figure/X26111_levels_against_Ischemic_stroke__idebiaGCST90018864chunk8-1.png
- serum_metabolites/figure/Xanthurenate_levels_against_Ischemic_stroke__idebiaGCST90018864chunk5-1.png
- serum_metabolites/figure/Xanthurenate_levels_against_Ischemic_stroke__idebiaGCST90018864chunk6-1.png
- serum_metabolites/figure/Xanthurenate_levels_against_Ischemic_stroke__idebiaGCST90018864chunk7-1.png
- serum_metabolites/figure/Xanthurenate_levels_against_Ischemic_stroke__idebiaGCST90018864chunk8-1.png
- serum_metabolites/GCST90199626_forest_plot.pdf
- serum_metabolites/GCST90199626_funnel_plot.pdf
- serum_metabolites/GCST90199626_leaveOneOut_plot.pdf
- serum_metabolites/GCST90199626_scatter_plot.pdf
- serum_metabolites/GCST90199669_forest_plot.pdf
- serum_metabolites/GCST90199669_funnel_plot.pdf
- serum_metabolites/GCST90199669_leaveOneOut_plot.pdf
- serum_metabolites/GCST90199669_scatter_plot.pdf
- serum_metabolites/GCST90199782_forest_plot.pdf
- serum_metabolites/GCST90199782_funnel_plot.pdf
- serum_metabolites/GCST90199782_leaveOneOut_plot.pdf
- serum_metabolites/GCST90199782_scatter_plot.pdf
- serum_metabolites/GCST90199798_forest_plot.pdf
- serum_metabolites/GCST90199798_funnel_plot.pdf
- serum_metabolites/GCST90199798_leaveOneOut_plot.pdf
- serum_metabolites/GCST90199798_scatter_plot.pdf
- serum_metabolites/GCST90199815_forest_plot.pdf
- serum_metabolites/GCST90199815_funnel_plot.pdf
- serum_metabolites/GCST90199815_leaveOneOut_plot.pdf
- serum_metabolites/GCST90199815_scatter_plot.pdf
- serum_metabolites/GCST90199841_forest_plot.pdf
- serum_metabolites/GCST90199841_funnel_plot.pdf
- serum_metabolites/GCST90199841_leaveOneOut_plot.pdf
- serum_metabolites/GCST90199841_scatter_plot.pdf
- serum_metabolites/GCST90199873_forest_plot.pdf
- serum_metabolites/GCST90199873_funnel_plot.pdf
- serum_metabolites/GCST90199873_leaveOneOut_plot.pdf
- serum_metabolites/GCST90199873_scatter_plot.pdf
- serum_metabolites/GCST90199876_forest_plot.pdf
- serum_metabolites/GCST90199876_funnel_plot.pdf
- serum_metabolites/GCST90199876_leaveOneOut_plot.pdf
- serum_metabolites/GCST90199876_scatter_plot.pdf
- serum_metabolites/GCST90200081_forest_plot.pdf
- serum_metabolites/GCST90200081_funnel_plot.pdf
- serum_metabolites/GCST90200081_leaveOneOut_plot.pdf
- serum_metabolites/GCST90200081_scatter_plot.pdf
- serum_metabolites/GCST90200114_forest_plot.pdf
- serum_metabolites/GCST90200114_funnel_plot.pdf
- serum_metabolites/GCST90200114_leaveOneOut_plot.pdf
- serum_metabolites/GCST90200114_scatter_plot.pdf
- serum_metabolites/GCST90200127_forest_plot.pdf
- serum_metabolites/GCST90200127_funnel_plot.pdf
- serum_metabolites/GCST90200127_leaveOneOut_plot.pdf
- serum_metabolites/GCST90200127_scatter_plot.pdf
- serum_metabolites/GCST90200152_forest_plot.pdf
- serum_metabolites/GCST90200152_funnel_plot.pdf
- serum_metabolites/GCST90200152_leaveOneOut_plot.pdf
- serum_metabolites/GCST90200152_scatter_plot.pdf
- serum_metabolites/GCST90200384_forest_plot.pdf
- serum_metabolites/GCST90200384_funnel_plot.pdf
- serum_metabolites/GCST90200384_leaveOneOut_plot.pdf
- serum_metabolites/GCST90200384_scatter_plot.pdf
- serum_metabolites/GCST90200392_forest_plot.pdf
- serum_metabolites/GCST90200392_funnel_plot.pdf
- serum_metabolites/GCST90200392_leaveOneOut_plot.pdf
- serum_metabolites/GCST90200392_scatter_plot.pdf
- serum_metabolites/GCST90200578_forest_plot.pdf
- serum_metabolites/GCST90200578_funnel_plot.pdf
- serum_metabolites/GCST90200578_leaveOneOut_plot.pdf
- serum_metabolites/GCST90200578_scatter_plot.pdf
- serum_metabolites/GCST90200608_forest_plot.pdf
- serum_metabolites/GCST90200608_funnel_plot.pdf
- serum_metabolites/GCST90200608_leaveOneOut_plot.pdf
- serum_metabolites/GCST90200608_scatter_plot.pdf
- serum_metabolites/GCST90200635_forest_plot.pdf
- serum_metabolites/GCST90200635_funnel_plot.pdf
- serum_metabolites/GCST90200635_leaveOneOut_plot.pdf
- serum_metabolites/GCST90200635_scatter_plot.pdf
- serum_metabolites/GCST90200661_forest_plot.pdf
- serum_metabolites/GCST90200661_funnel_plot.pdf
- serum_metabolites/GCST90200661_leaveOneOut_plot.pdf
- serum_metabolites/GCST90200661_scatter_plot.pdf
- serum_metabolites/GCST90200670_forest_plot.pdf
- serum_metabolites/GCST90200670_funnel_plot.pdf
- serum_metabolites/GCST90200670_leaveOneOut_plot.pdf
- serum_metabolites/GCST90200670_scatter_plot.pdf
- serum_metabolites/GCST90200675_forest_plot.pdf
- serum_metabolites/GCST90200675_funnel_plot.pdf
- serum_metabolites/GCST90200675_leaveOneOut_plot.pdf
- serum_metabolites/GCST90200675_scatter_plot.pdf
- serum_metabolites/GCST90200680_forest_plot.pdf
- serum_metabolites/GCST90200680_funnel_plot.pdf
- serum_metabolites/GCST90200680_leaveOneOut_plot.pdf
- serum_metabolites/GCST90200680_scatter_plot.pdf
- serum_metabolites/GCST90200686_forest_plot.pdf
- serum_metabolites/GCST90200686_funnel_plot.pdf
- serum_metabolites/GCST90200686_leaveOneOut_plot.pdf
- serum_metabolites/GCST90200686_scatter_plot.pdf
- serum_metabolites/GCST90200703_forest_plot.pdf
- serum_metabolites/GCST90200703_funnel_plot.pdf
- serum_metabolites/GCST90200703_leaveOneOut_plot.pdf
- serum_metabolites/GCST90200703_scatter_plot.pdf
- serum_metabolites/GCST90200706_forest_plot.pdf
- serum_metabolites/GCST90200706_funnel_plot.pdf
- serum_metabolites/GCST90200706_leaveOneOut_plot.pdf
- serum_metabolites/GCST90200706_scatter_plot.pdf
- serum_metabolites/GCST90200726_forest_plot.pdf
- serum_metabolites/GCST90200726_funnel_plot.pdf
- serum_metabolites/GCST90200726_leaveOneOut_plot.pdf
- serum_metabolites/GCST90200726_scatter_plot.pdf
- serum_metabolites/GCST90200774_forest_plot.pdf
- serum_metabolites/GCST90200774_funnel_plot.pdf
- serum_metabolites/GCST90200774_leaveOneOut_plot.pdf
- serum_metabolites/GCST90200774_scatter_plot.pdf
- serum_metabolites/GCST90201015_forest_plot.pdf
- serum_metabolites/GCST90201015_funnel_plot.pdf
- serum_metabolites/GCST90201015_leaveOneOut_plot.pdf
- serum_metabolites/GCST90201015_scatter_plot.pdf
- serum_metabolites/GCST90201016_forest_plot.pdf
- serum_metabolites/GCST90201016_funnel_plot.pdf
- serum_metabolites/GCST90201016_leaveOneOut_plot.pdf
- serum_metabolites/GCST90201016_scatter_plot.pdf
- serum_metabolites/MR_forest.pdf
- serum_metabolites/mr_report.md
- serum_metabolites/MR_result.txt
- serum_metabolites/outcome.txt
- serum_metabolites/plt.rda
- serum_metabolites/TwoSampleMR.1oleoyl2docosahexaenoylGPC_181226_levels_against_Ischemic_stroke__idebiaGCST90018864.html
- serum_metabolites/TwoSampleMR.1ribosylimidazoleacetate_levels_against_Ischemic_stroke__idebiaGCST90018864.html
- serum_metabolites/TwoSampleMR.2butenoylglycine_levels_against_Ischemic_stroke__idebiaGCST90018864.html
- serum_metabolites/TwoSampleMR.5acetylamino6formylamino3methyluracil_levels_against_Ischemic_stroke__idebiaGCST90018864.html
- serum_metabolites/TwoSampleMR.Acetylcarnitine_levels_Biocrates_platform_against_Ischemic_stroke__idebiaGCST90018864.html
- serum_metabolites/TwoSampleMR.Behenoylcarnitine_C22_levels_against_Ischemic_stroke__idebiaGCST90018864.html
- serum_metabolites/TwoSampleMR.Bilirubin_degradation_product_C17H18N2O4_3_levels_against_Ischemic_stroke__idebiaGCST90018864.html
- serum_metabolites/TwoSampleMR.Bilirubin_EE_levels_against_Ischemic_stroke__idebiaGCST90018864.html
- serum_metabolites/TwoSampleMR.Bilirubin_ZZ_to_androsterone_glucuronide_ratio_against_Ischemic_stroke__idebiaGCST90018864.html
- serum_metabolites/TwoSampleMR.Bilirubin_ZZ_to_etiocholanolone_glucuronide_ratio_against_Ischemic_stroke__idebiaGCST90018864.html
- serum_metabolites/TwoSampleMR.Biliverdin_levels_against_Ischemic_stroke__idebiaGCST90018864.html
- serum_metabolites/TwoSampleMR.Glutamine_degradant_levels_against_Ischemic_stroke__idebiaGCST90018864.html
- serum_metabolites/TwoSampleMR.Glycocholenate_sulfate_levels_against_Ischemic_stroke__idebiaGCST90018864.html
- serum_metabolites/TwoSampleMR.GlycosylNtricosanoylsphingadienine_d182230_levels_against_Ischemic_stroke__idebiaGCST90018864.html
- serum_metabolites/TwoSampleMR.Guanidinoacetate_levels_against_Ischemic_stroke__idebiaGCST90018864.html
- serum_metabolites/TwoSampleMR.Isobutyrylglycine_levels_against_Ischemic_stroke__idebiaGCST90018864.html
- serum_metabolites/TwoSampleMR.Nacetylputrescine_to_N1__N8acetylspermidine_ratio_against_Ischemic_stroke__idebiaGCST90018864.html
- serum_metabolites/TwoSampleMR.Nacetyltyrosine_levels_against_Ischemic_stroke__idebiaGCST90018864.html
- serum_metabolites/TwoSampleMR.Orotate_levels_against_Ischemic_stroke__idebiaGCST90018864.html
- serum_metabolites/TwoSampleMR.Palmitoyl_sphingomyelin_d181160_levels_against_Ischemic_stroke__idebiaGCST90018864.html
- serum_metabolites/TwoSampleMR.Pregnenolone_sulfate_levels_against_Ischemic_stroke__idebiaGCST90018864.html
- serum_metabolites/TwoSampleMR.Uridine_to_pseudouridine_ratio_against_Ischemic_stroke__idebiaGCST90018864.html
- serum_metabolites/TwoSampleMR.X18922_levels_against_Ischemic_stroke__idebiaGCST90018864.html
- serum_metabolites/TwoSampleMR.X22162_levels_against_Ischemic_stroke__idebiaGCST90018864.html
- serum_metabolites/TwoSampleMR.X24494_levels_against_Ischemic_stroke__idebiaGCST90018864.html
- serum_metabolites/TwoSampleMR.X25422_levels_against_Ischemic_stroke__idebiaGCST90018864.html
- serum_metabolites/TwoSampleMR.X26111_levels_against_Ischemic_stroke__idebiaGCST90018864.html
- serum_metabolites/TwoSampleMR.Xanthurenate_levels_against_Ischemic_stroke__idebiaGCST90018864.html
