# Supplementary material for: Causal relationship between human blood metabolites and risk of ischemic stroke: a Mendelian randomization study
Source: Front Genet. 2024 Jan 19;15:1333454. doi: 10.3389/fgene.2024.1333454 (PMC10834680; doi:10.3389/fgene.2024.1333454)
Supplement: Supplementary file 1 [file DataSheet1.ZIP › serum_metabolites/exposure_info.txt]

id.exposure	SNP	chr.exposure	pos.exposure	effect_allele.exposure	other_allele.exposure	eaf.exposure	beta.exposure	se.exposure	pval.exposure	samplesize.exposure	exposure	mr_keep.exposure	pval_origin.exposure	sd	R2	F
GCST90199626	rs2762353	6	25794203	G	A	0.556451	0.108263	0.0156013	3.93898e-12	8299	Xanthurenate levels	TRUE	reported	1.4212604481464	0.00577037646011617	48.154684145421
GCST90199626	rs4148325	2	233764663	T	C	0.326316	0.160369	0.0164451	1.81218e-22	8299	Xanthurenate levels	TRUE	reported	1.4981296555936	0.0113317581939869	95.0972163966376
GCST90199626	rs80253618	4	169940405	A	G	0.114498	0.145764	0.0245961	3.09841e-09	8299	Xanthurenate levels	TRUE	reported	2.24067636085799	0.00421514463979205	35.1210955741075
GCST90199626	rs354710	2	143129515	T	C	0.587063	0.0973775	0.0160404	1.27297e-09	8299	Xanthurenate levels	TRUE	reported	1.46126195204551	0.00442222622086524	36.8541885133112
GCST90199669	rs1171617	10	59707424	T	G	0.769509	0.215613	0.0180295	5.83405e-33	8299	Acetylcarnitine levels (Biocrates platform)	TRUE	reported	1.64246666943495	0.016944910707573	143.015305726077
GCST90199669	rs2631367	5	132369766	G	C	0.522496	0.111841	0.0149618	7.71344e-14	8299	Acetylcarnitine levels (Biocrates platform)	TRUE	reported	1.36300273522571	0.00668957146896966	55.8771687921601
GCST90199669	rs74823953	5	151300049	T	C	0.0122617	-0.407734	0.0679719	1.99076e-09	8299	Acetylcarnitine levels (Biocrates platform)	TRUE	reported	6.19216174648025	0.00431811843933376	35.9828067123157
GCST90199782	rs10774021	12	240132	T	C	0.651764	0.147532	0.0135304	1.10603e-27	8299	Glutamine degradant levels	TRUE	reported	1.23260384503856	0.0141270360987805	118.891604500198
GCST90199782	rs146767775	5	151313145	T	G	0.0118372	-0.497256	0.0592585	4.80772e-17	8299	Glutamine degradant levels	TRUE	reported	5.39838104943072	0.00841525926990542	70.4139578741363
GCST90199782	rs715	2	210678331	C	T	0.306727	-0.150822	0.0139745	3.72823e-27	8299	Glutamine degradant levels	TRUE	reported	1.27306084317473	0.0138446216768317	116.481467908224
GCST90199782	rs17279437	3	45772602	A	G	0.0990947	0.238955	0.0212722	2.80074e-29	8299	Glutamine degradant levels	TRUE	reported	1.9378729019415	0.0149806650832959	126.184912102885
GCST90199782	rs2467862	15	45351645	G	T	0.364603	-0.0805078	0.0134064	1.91134e-09	8299	Glutamine degradant levels	TRUE	reported	1.22130758795933	0.00432759839644924	36.0621463821954
GCST90199798	rs1047891	2	210675783	A	C	0.315507	0.226272	0.0174476	1.84201e-38	8299	Isobutyrylglycine levels	TRUE	reported	1.58945625012526	0.0198679805396037	168.186153767169
GCST90199798	rs10896190	11	67638652	C	T	0.561966	-0.0925512	0.0165244	2.13253e-08	8299	Isobutyrylglycine levels	TRUE	reported	1.50535379419346	0.00376662778269392	31.3698693343858
GCST90199798	rs1440581	4	88305270	C	T	0.530252	0.0940744	0.0162061	6.44152e-09	8299	Isobutyrylglycine levels	TRUE	reported	1.47635703106186	0.00404487000058161	33.6965846993983
GCST90199798	rs7111570	11	134271204	T	C	0.02861	0.380813	0.0484631	3.90953e-15	8299	Isobutyrylglycine levels	TRUE	reported	4.41493255206706	0.00738686357034669	61.7449082566217
GCST90199815	rs1047891	2	210675783	A	C	0.31017	-0.0868644	0.0154761	1.9906e-08	8299	1-ribosyl-imidazoleacetate levels	TRUE	reported	1.40985487245028	0.00378262783856906	31.5036296832633
GCST90199815	rs11613331	12	242301	A	G	0.544302	0.148203	0.0144003	7.68134e-25	8299	1-ribosyl-imidazoleacetate levels	TRUE	reported	1.31185073240324	0.0126049396421087	105.918277708082
GCST90199815	rs7094385	10	12091253	G	A	0.21645	0.159048	0.0171846	2.13717e-20	8299	1-ribosyl-imidazoleacetate levels	TRUE	reported	1.5654972532556	0.0102187017287556	85.6599012242102
GCST90199815	rs9657360	8	143594692	T	C	0.795371	0.140723	0.0175331	1.00606e-15	8299	1-ribosyl-imidazoleacetate levels	TRUE	reported	1.59724520157908	0.00770429268068911	64.4188177981384
GCST90199815	rs67417370	21	41098598	G	A	0.264196	-0.0900475	0.016212	2.78596e-08	8299	1-ribosyl-imidazoleacetate levels	TRUE	reported	1.4768945142616	0.00370456466674343	30.85106279714
GCST90199841	rs189017081	10	100126891	C	T	0.0169306	0.383146	0.0596738	1.35675e-10	8299	Glycocholenate sulfate levels	TRUE	reported	5.43621440076139	0.00494410391755644	41.2250511408126
GCST90199841	rs510547	11	63372563	T	C	0.686291	-0.0988197	0.016438	1.83614e-09	8299	Glycocholenate sulfate levels	TRUE	reported	1.49748285377696	0.00433691017879515	36.1400800344271
GCST90199841	rs2724417	11	110376121	A	T	0.316907	0.183286	0.0164934	1.08891e-28	8299	Glycocholenate sulfate levels	TRUE	reported	1.50252972992365	0.0146656307072014	123.491823455812
GCST90199841	rs4149056	12	21178615	C	T	0.156072	0.611847	0.019827	4.21181e-209	8299	Glycocholenate sulfate levels	TRUE	reported	1.80621684766005	0.102958690390487	952.295334695044
GCST90199841	rs4762697	12	21162039	T	A	0.715103	0.232217	0.0169158	6.9232e-43	8299	Glycocholenate sulfate levels	TRUE	reported	1.54100988307096	0.0222089439040678	188.452948534612
GCST90199841	rs1047891	2	210675783	A	C	0.309605	0.0922583	0.0165756	2.60808e-08	8299	Glycocholenate sulfate levels	TRUE	reported	1.51001805518101	0.00371991263251598	30.9793556082595
GCST90199841	rs55971546	13	103065958	T	C	0.0473965	0.210053	0.0360898	5.87446e-09	8299	Glycocholenate sulfate levels	TRUE	reported	3.28773918337023	0.00406628832513547	33.8757427709839
GCST90199841	rs112344408	10	99840980	A	C	0.0591019	-0.47499	0.0320607	1.1664e-49	8299	Glycocholenate sulfate levels	TRUE	reported	2.92069281725801	0.025772828291914	219.494141148922
GCST90199873	rs3102547	8	95819710	A	G	0.474339	-0.082022	0.0147893	2.92207e-08	8299	Pregnenolone sulfate levels	TRUE	reported	1.34728818404694	0.00369349358156755	30.7585226522606
GCST90199873	rs4149056	12	21178615	C	T	0.158339	0.207105	0.0198848	2.11298e-25	8299	Pregnenolone sulfate levels	TRUE	reported	1.81148236104053	0.012905544590134	108.477261600948
GCST90199873	rs140331100	10	60990445	T	C	0.00529442	-0.592131	0.101217	4.91274e-09	8299	Pregnenolone sulfate levels	TRUE	reported	9.22075203861437	0.00410790008672965	34.2238351148323
GCST90199873	rs9922045	16	81538241	G	A	0.0709119	0.175291	0.028536	8.10729e-10	8299	Pregnenolone sulfate levels	TRUE	reported	2.59959670978096	0.00452732111773756	37.7340173273718
GCST90199873	rs4762697	12	21162039	T	A	0.715897	0.092538	0.0164203	1.74445e-08	8299	Pregnenolone sulfate levels	TRUE	reported	1.49587040417775	0.00381327129891565	31.7598207801428
GCST90199873	rs6740315	2	176655378	C	T	0.657214	-0.0897283	0.0154608	6.4907e-09	8299	Pregnenolone sulfate levels	TRUE	reported	1.40846106008486	0.00404309931832544	33.6817738008403
GCST90199873	rs10491431	5	35967898	A	C	0.148626	0.173005	0.0204653	2.82415e-17	8299	Pregnenolone sulfate levels	TRUE	reported	1.86436524196385	0.00853955775412497	71.4629728700804
GCST90199876	rs113345881	19	44928379	G	A	0.0907108	-0.156192	0.0270541	7.77265e-09	8299	Palmitoyl sphingomyelin (d18:1/16:0) levels	TRUE	reported	2.46459732779945	0.00400118949281373	33.331233804356
GCST90199876	rs11591147	1	55039974	T	G	0.0177966	-0.340503	0.0562651	1.43274e-09	8299	Palmitoyl sphingomyelin (d18:1/16:0) levels	TRUE	reported	5.12568575958427	0.00439470575387695	36.6238245724948
GCST90199876	rs4252185	6	160702419	C	T	0.0859365	0.162517	0.0269407	1.61551e-09	8299	Palmitoyl sphingomyelin (d18:1/16:0) levels	TRUE	reported	2.4542667185028	0.00436674814629148	36.3898145249009
GCST90199876	rs80051818	2	27368937	C	T	0.303841	0.0978801	0.0162446	1.68691e-09	8299	Palmitoyl sphingomyelin (d18:1/16:0) levels	TRUE	reported	1.47986433668727	0.00435665799784786	36.305361451476
GCST90200081	rs2304128	19	19635342	T	G	0.0785347	-0.165954	0.0276051	1.8357e-09	8299	1-oleoyl-2-docosahexaenoyl-GPC (18:1/22:6) levels	TRUE	reported	2.51479279272408	0.00433698663918585	36.1407199649435
GCST90200081	rs499974	11	75743976	A	C	0.161499	-0.117253	0.0198957	3.78332e-09	8299	1-oleoyl-2-docosahexaenoyl-GPC (18:1/22:6) levels	TRUE	reported	1.81247533847733	0.00416863805112802	34.7319749425455
GCST90200081	rs11871667	17	17574533	T	C	0.526591	-0.0926168	0.0146081	2.29594e-10	8299	1-oleoyl-2-docosahexaenoyl-GPC (18:1/22:6) levels	TRUE	reported	1.33078107289568	0.00482138731433391	40.1968551545467
GCST90200081	rs66464172	6	10978785	C	T	0.451381	-0.103813	0.0147669	2.06378e-12	8299	1-oleoyl-2-docosahexaenoyl-GPC (18:1/22:6) levels	TRUE	reported	1.34524756986489	0.00592140068363316	49.4225119682601
GCST90200081	rs964184	11	116778201	C	G	0.86875	-0.119699	0.0218633	4.37752e-08	8299	1-oleoyl-2-docosahexaenoyl-GPC (18:1/22:6) levels	TRUE	reported	1.9917214306474	0.00359966752486477	29.9743391088725
GCST90200114	rs10762405	10	70808679	G	A	0.306349	0.107632	0.0174859	7.48994e-10	8299	Glycosyl-N-tricosanoyl-sphingadienine (d18:2/23:0) levels	TRUE	reported	1.59294533598118	0.00454576570779723	37.8884500947559
GCST90200114	rs2381400	9	35776422	A	G	0.290807	0.103054	0.0177496	6.3981e-09	8299	Glycosyl-N-tricosanoyl-sphingadienine (d18:2/23:0) levels	TRUE	reported	1.61696810204402	0.00404641642250209	33.7095198120621
GCST90200114	rs9790720	4	47552471	A	T	0.237476	0.225509	0.0188351	4.93033e-33	8299	Glycosyl-N-tricosanoyl-sphingadienine (d18:2/23:0) levels	TRUE	reported	1.71585590091097	0.0169836698950765	143.348085686846
GCST90200127	rs12544463	8	86468885	G	A	0.269226	0.169399	0.0181917	1.25547e-20	8299	Behenoylcarnitine (C22) levels	TRUE	reported	1.65724290248536	0.0103428161544771	86.7111834627894
GCST90200127	rs6824723	4	82641160	G	A	0.192109	0.191197	0.0208226	4.22466e-20	8299	Behenoylcarnitine (C22) levels	TRUE	reported	1.89691486014456	0.0100595880876768	84.3125519062519
GCST90200127	rs75062282	15	85570549	C	A	0.0263051	0.287751	0.0516365	2.5093e-08	8299	Behenoylcarnitine (C22) levels	TRUE	reported	4.70402563444788	0.00372886401963944	31.0541815913438
GCST90200152	rs7524467	1	75728369	G	C	0.322254	0.129504	0.0179485	5.38124e-13	8299	2-butenoylglycine levels	TRUE	reported	1.63508766279449	0.00623551642995427	52.0607052019725
GCST90200152	rs596603	11	67592132	G	T	0.566855	-0.138694	0.0169833	3.17508e-16	8299	2-butenoylglycine levels	TRUE	reported	1.54715905527134	0.00797394386410155	66.6916073738564
GCST90200152	rs1047891	2	210675783	A	C	0.325609	0.262111	0.0180777	1.22702e-47	8299	2-butenoylglycine levels	TRUE	reported	1.64685763388027	0.0247113362843521	210.224895232708
GCST90200384	rs2781668	6	131576138	T	C	0.158736	0.121725	0.0199615	1.07418e-09	8299	Guanidinoacetate levels	TRUE	reported	1.81846964263711	0.00446179959197384	37.185465308548
GCST90200384	rs34400381	11	65376421	A	G	0.033471	-0.349215	0.0404895	6.41973e-18	8299	Guanidinoacetate levels	TRUE	reported	3.68854678233376	0.00888594249121506	74.3876694019728
GCST90200384	rs72629024	20	63521166	G	C	0.144309	0.164008	0.0210294	6.24055e-15	8299	Guanidinoacetate levels	TRUE	reported	1.91575410178959	0.00727751435130607	60.8241854553442
GCST90200384	rs11062102	12	239619	C	T	0.655088	0.127499	0.0155718	2.66035e-16	8299	Guanidinoacetate levels	TRUE	reported	1.41857303214771	0.00801530044998715	67.0402959478212
GCST90200384	rs111245176	14	100351992	T	C	0.0260594	0.314735	0.0461449	9.06686e-12	8299	Guanidinoacetate levels	TRUE	reported	4.20374720399395	0.00557562216887593	46.5203168450681
GCST90200392	rs16835929	3	124736367	G	A	0.177823	-0.635252	0.0188653	1.4303e-248	8299	Orotate levels	TRUE	reported	1.71860708610284	0.120229966325358	1133.873617444
GCST90200392	rs4316067	7	33041902	G	A	0.294963	-0.341496	0.0164847	2.48525e-95	8299	Orotate levels	TRUE	reported	1.50173716995116	0.0491797674359359	429.150029039235
GCST90200392	rs470119	22	50528485	C	T	0.61057	0.0874342	0.0158691	3.59418e-08	8299	Orotate levels	TRUE	reported	1.44565671948364	0.00364544799312571	30.356946669277
GCST90200578	rs11045806	12	21161802	A	G	0.18644	-0.152913	0.0196665	7.52758e-15	8299	X-18922 levels	TRUE	reported	1.79159548265024	0.00723370177799897	60.4553395492443
GCST90200578	rs11576656	1	46953896	A	T	0.106126	0.239514	0.0250478	1.15197e-21	8299	X-18922 levels	TRUE	reported	2.2818257102345	0.0109003785202327	91.4371400193899
GCST90200578	rs135536	22	46172421	C	G	0.23751	-0.115842	0.0187763	6.84668e-10	8299	X-18922 levels	TRUE	reported	1.71049928868308	0.00456670685746852	38.0637929808432
GCST90200578	rs2582788	1	119777874	G	T	0.705546	-0.163521	0.0173579	4.48618e-21	8299	X-18922 levels	TRUE	reported	1.5812846835123	0.0105830527170877	88.7468004614329
GCST90200578	rs28736286	16	20590965	G	A	0.286854	0.102348	0.0171668	2.49151e-09	8299	X-18922 levels	TRUE	reported	1.56387569377165	0.00426581828824949	35.545123374957
GCST90200578	rs4149056	12	21178615	C	T	0.156177	0.302992	0.0209274	1.66307e-47	8299	X-18922 levels	TRUE	reported	1.90646201935345	0.0246419324861134	209.619544500637
GCST90200608	rs112026082	22	46351310	T	C	0.0296903	0.247665	0.0424564	5.43122e-09	8299	X-22162 levels	TRUE	reported	3.86772910531064	0.00408455096708398	34.0285105596105
GCST90200608	rs3779701	8	1930283	T	C	0.0203277	-0.286975	0.051842	3.10234e-08	8299	X-22162 levels	TRUE	reported	4.72274644759127	0.00367961651243553	30.6425309666051
GCST90200608	rs73886794	22	46291371	A	G	0.0338396	-1.06638	0.0386216	8.21923e-168	8299	X-22162 levels	TRUE	reported	3.51838324525078	0.0841522357612376	762.365894610585
GCST90200608	rs117135869	22	46268515	T	C	0.0148683	0.901438	0.0585061	1.4556e-53	8299	X-22162 levels	TRUE	reported	5.32983827663709	0.0278161324263435	237.393828923916
GCST90200608	rs185197467	22	46418506	A	T	0.00573171	0.573425	0.0966851	3.01373e-09	8299	X-22162 levels	TRUE	reported	8.80790117202282	0.0042215871771506	35.1750031510774
GCST90200608	rs74532808	22	46302765	G	T	0.0357273	0.393086	0.0391223	9.41208e-24	8299	X-22162 levels	TRUE	reported	3.56399643815054	0.012021339679382	100.954665647803
GCST90200635	rs7475281	10	5210939	C	A	0.145806	-0.148098	0.0238102	4.97437e-10	8299	X-24494 levels	TRUE	reported	2.16908177667601	0.00464120624584254	38.6876455639841
GCST90200635	rs138529890	2	32253285	A	G	0.0371195	0.431591	0.0443647	2.28492e-22	8299	X-24494 levels	TRUE	reported	4.04157303582911	0.0112777606698866	94.6388950869017
GCST90200635	rs183044805	11	63107876	T	C	0.0645066	0.357585	0.0336864	2.53487e-26	8299	X-24494 levels	TRUE	reported	3.06879221349753	0.0133989225933995	112.680660201245
GCST90200635	rs72794638	2	31561978	C	T	0.0201009	0.518351	0.0586797	1.01389e-18	8299	X-24494 levels	TRUE	reported	5.34565303654801	0.00931720481534918	78.0318874302683
GCST90200661	rs10240723	7	97981884	T	C	0.381729	-0.241981	0.0147294	1.19812e-60	8299	X-25422 levels	TRUE	reported	1.3418313630869	0.0315042433801483	269.893497765411
GCST90200661	rs1510303	7	97744357	A	G	0.521954	-0.101038	0.0143321	1.79209e-12	8299	X-25422 levels	TRUE	reported	1.30563779100966	0.00595435957324147	49.6992485757242
GCST90200661	rs1620646	7	97996146	A	C	0.120766	0.19375	0.0221557	2.23159e-18	8299	X-25422 levels	TRUE	reported	2.01835873363099	0.00913286013141759	76.4737647071653
GCST90200661	rs2169387	8	9323885	G	A	0.90217	-0.134199	0.0244416	4.00599e-08	8299	X-25422 levels	TRUE	reported	2.22660158893266	0.00362028766526646	30.1466663630991
GCST90200661	rs1047891	2	210675783	A	C	0.308919	0.0853351	0.0156234	4.70748e-08	8299	X-25422 levels	TRUE	reported	1.42327373267423	0.00358281528585028	29.8335063693504
GCST90200661	rs2282377	14	104105483	G	C	0.12992	-0.198248	0.0213001	1.31041e-20	8299	X-25422 levels	TRUE	reported	1.94041455978432	0.0103329037953125	86.6272134523671
GCST90200670	rs4149056	12	21178615	C	T	0.158537	0.310638	0.0208638	3.89514e-50	8299	X-26111 levels	TRUE	reported	1.90066813265798	0.0260225675766664	221.677870550247
GCST90200670	rs7375178	4	69103961	A	C	0.459862	-0.120089	0.0156006	1.38563e-14	8299	X-26111 levels	TRUE	reported	1.42119667895321	0.00709107660595718	59.2548432322606
GCST90200670	rs11045806	12	21161802	A	G	0.183841	-0.121363	0.0199163	1.10356e-09	8299	X-26111 levels	TRUE	reported	1.81435197473404	0.00445548393505972	37.1325938847109
GCST90200675	rs78606233	2	73838471	A	T	0.0698457	-0.175888	0.0312201	1.76265e-08	8299	N-acetyltyrosine levels	TRUE	reported	2.84411512612253	0.00381087363797445	31.739774845508
GCST90200675	rs11689392	2	73394898	C	T	0.240888	0.711131	0.0166356	5e-307	8299	N-acetyltyrosine levels	TRUE	reported	1.5154839860258	0.180490785343174	1827.35229721537
GCST90200675	rs459059	3	8145244	C	G	0.967099	0.245372	0.0438112	2.13525e-08	8299	N-acetyltyrosine levels	TRUE	reported	3.99114982378594	0.00376634264877732	31.3674856559162
GCST90200675	rs7108760	11	67647176	G	A	0.828286	0.29997	0.0208317	5.19357e-47	8299	N-acetyltyrosine levels	TRUE	reported	1.89774385965602	0.0243817594584189	207.351041442403
GCST90200680	rs1115784	8	18397900	G	A	0.295497	0.626255	0.0162373	5e-307	8299	5-acetylamino-6-formylamino-3-methyluracil levels	TRUE	reported	1.47919931510115	0.1520314501454	1487.56099748354
GCST90200680	rs12545528	8	18414438	T	G	0.390469	-0.164242	0.0166001	4.41954e-23	8299	5-acetylamino-6-formylamino-3-methyluracil levels	TRUE	reported	1.51224997694263	0.0116608962072414	97.8919638615948
GCST90200680	rs7836592	8	18157388	T	C	0.484754	-0.11192	0.0163442	7.50594e-12	8299	5-acetylamino-6-formylamino-3-methyluracil levels	TRUE	reported	1.48893778188961	0.00561978179230982	46.8908458525427
GCST90200680	rs971770	8	18360305	C	T	0.925458	-0.262581	0.0311507	3.47514e-17	8299	5-acetylamino-6-formylamino-3-methyluracil levels	TRUE	reported	2.83779286611206	0.0084911493638757	71.0543997936854
GCST90200686	rs6759896	2	233302326	A	G	0.56391	-0.0887542	0.0152991	6.58182e-09	8299	Bilirubin (E,E) levels	TRUE	reported	1.39373037645815	0.00403986568209952	33.6547261375433
GCST90200686	rs887829	2	233759924	T	C	0.322674	0.597461	0.0149484	5e-307	8299	Bilirubin (E,E) levels	TRUE	reported	1.36178201067037	0.161449852151485	1597.45893163072
GCST90200686	rs4533344	17	4723886	T	C	0.112013	-0.136003	0.0245522	3.03613e-08	8299	Bilirubin (E,E) levels	TRUE	reported	2.23667712145655	0.00368461314959251	30.6842950592302
GCST90200686	rs1871395	12	21199381	G	A	0.156413	0.134689	0.020857	1.06279e-10	8299	Bilirubin (E,E) levels	TRUE	reported	1.90004866049557	0.00500106043205467	41.7023543992673
GCST90200703	rs6759896	2	233302326	A	G	0.56411	-0.0936373	0.0149921	4.21755e-10	8299	Bilirubin degradation product, C17H18N2O4 (3) levels	TRUE	reported	1.36576303030233	0.0046796633538931	39.0097192006399
GCST90200703	rs67981690	12	21190952	G	A	0.131849	0.124954	0.0220777	1.51597e-08	8299	Bilirubin degradation product, C17H18N2O4 (3) levels	TRUE	reported	2.01125302353277	0.00384590105950842	32.0326354373085
GCST90200703	rs887829	2	233759924	T	C	0.324097	0.595385	0.0145449	5e-307	8299	Bilirubin degradation product, C17H18N2O4 (3) levels	TRUE	reported	1.32502362573918	0.168021646204988	1675.61522749217
GCST90200706	rs6759896	2	233302326	A	G	0.564223	-0.0941297	0.0145948	1.12204e-10	8299	Biliverdin levels	TRUE	reported	1.32956945822509	0.00498843241593249	41.5965252097382
GCST90200706	rs887829	2	233759924	T	C	0.32344	0.586012	0.0141468	5e-307	8299	Biliverdin levels	TRUE	reported	1.28875717458401	0.171370443680627	1715.918241601
GCST90200706	rs1871395	12	21199381	G	A	0.156372	0.157055	0.0198732	2.72616e-15	8299	Biliverdin levels	TRUE	reported	1.81042561441053	0.00747119304761786	62.4551028462586
GCST90200726	rs4725969	7	150861427	T	C	0.332559	-0.118088	0.0164674	7.44526e-13	8299	N-acetylputrescine to (N(1) + N(8))-acetylspermidine ratio	TRUE	reported	1.50016115989091	0.00615966359165445	51.4234801584451
GCST90200726	rs4838735	10	133382797	A	C	0.714	0.181881	0.0170181	1.16511e-26	8299	N-acetylputrescine to (N(1) + N(8))-acetylspermidine ratio	TRUE	reported	1.55032929516132	0.0135798005366785	114.222726900891
GCST90200726	rs148381953	22	50123655	G	A	0.018876	-0.327542	0.0563188	6.03267e-09	8299	N-acetylputrescine to (N(1) + N(8))-acetylspermidine ratio	TRUE	reported	5.13057776769036	0.00406012345517239	33.824174632342
GCST90200726	rs4725950	7	150824227	T	C	0.339804	0.16439	0.0161473	2.41915e-24	8299	N-acetylputrescine to (N(1) + N(8))-acetylspermidine ratio	TRUE	reported	1.47100041883397	0.0123378162579832	103.645622134324
GCST90200726	rs4921913	8	18414867	T	C	0.776593	-0.549075	0.0173742	3.36649e-219	8299	N-acetylputrescine to (N(1) + N(8))-acetylspermidine ratio	TRUE	reported	1.58276959472513	0.107440891588568	998.742905774517
GCST90200774	rs532545	1	20588679	T	C	0.334678	-0.11895	0.0154587	1.41855e-14	8299	Uridine to pseudouridine ratio	TRUE	reported	1.40826975250529	0.00708555208150249	59.2083494640132
GCST90200774	rs7459020	7	48088999	A	G	0.578525	-0.100372	0.0147165	9.0806e-12	8299	Uridine to pseudouridine ratio	TRUE	reported	1.34065618795527	0.00557528286832222	46.5174700121057
GCST90200774	rs131785	22	50541642	A	G	0.684831	-0.105963	0.0158008	1.99765e-11	8299	Uridine to pseudouridine ratio	TRUE	reported	1.43943466820532	0.0053911518832458	44.9728426003703
GCST90201015	rs72790679	2	31431289	A	G	0.0167092	0.314387	0.0560897	2.08157e-08	8299	Bilirubin (Z,Z) to androsterone glucuronide ratio	TRUE	reported	5.10970702174801	0.00377225001995114	31.4168707066847
GCST90201015	rs887829	2	233759924	T	C	0.320898	0.336937	0.0150767	1.25779e-110	8299	Bilirubin (Z,Z) to androsterone glucuronide ratio	TRUE	reported	1.37346999279348	0.0567776996370844	499.441726205619
GCST90201015	rs4149056	12	21178615	C	T	0.155881	0.116003	0.0198127	4.76979e-09	8299	Bilirubin (Z,Z) to androsterone glucuronide ratio	TRUE	reported	1.80491413414204	0.00411471103702363	34.2808131142644
GCST90201015	rs540582	11	63312298	C	T	0.59047	0.132681	0.0146243	1.1619e-19	8299	Bilirubin (Z,Z) to androsterone glucuronide ratio	TRUE	reported	1.33225687422378	0.0098233336460945	82.3127852141439
GCST90201015	rs212100	19	47873738	C	T	0.836258	0.144336	0.0196356	1.97125e-13	8299	Bilirubin (Z,Z) to androsterone glucuronide ratio	TRUE	reported	1.78878052826518	0.00647024559799645	54.0332360341722
GCST90201015	rs34670419	7	99533211	T	G	0.0320219	0.241033	0.0409138	3.83345e-09	8299	Bilirubin (Z,Z) to androsterone glucuronide ratio	TRUE	reported	3.72720002329115	0.0041656176359799	34.7067043856006
GCST90201015	rs9282858	2	31580756	T	C	0.0329852	0.308706	0.0406463	3.07954e-14	8299	Bilirubin (Z,Z) to androsterone glucuronide ratio	TRUE	reported	3.70283108160814	0.00690427572002926	57.6830352286696
GCST90201015	rs377204392	11	63075350	T	C	0.0620317	-0.957967	0.0279053	2.87376e-258	8299	Bilirubin (Z,Z) to androsterone glucuronide ratio	TRUE	reported	2.5421406667175	0.124372912320956	1178.49489588336
GCST90201016	rs142916825	11	63108204	A	G	0.0606572	-0.745368	0.0319519	2.31461e-120	8299	Bilirubin (Z,Z) to etiocholanolone glucuronide ratio	TRUE	reported	2.91078126265946	0.0615513436157985	544.186935008198
GCST90201016	rs148982377	7	99477415	C	T	0.0321531	0.33312	0.0447565	9.84697e-14	8299	Bilirubin (Z,Z) to etiocholanolone glucuronide ratio	TRUE	reported	4.07726556424557	0.00663251183450969	55.3973744324509
GCST90201016	rs540582	11	63312298	C	T	0.591612	0.099509	0.0160719	5.96027e-10	8299	Bilirubin (Z,Z) to etiocholanolone glucuronide ratio	TRUE	reported	1.46413156573902	0.00459904062176538	38.3345421553767
GCST90201016	rs635304	2	31642836	T	C	0.29463	0.119857	0.0171034	2.42077e-12	8299	Bilirubin (Z,Z) to etiocholanolone glucuronide ratio	TRUE	reported	1.55810002684566	0.00588407017757383	49.109091604689
GCST90201016	rs72787520	2	32626815	G	C	0.034404	-0.264303	0.0436181	1.36568e-09	8299	Bilirubin (Z,Z) to etiocholanolone glucuronide ratio	TRUE	reported	3.97355863635047	0.00440587258829357	36.7172965956588
GCST90201016	rs887829	2	233759924	T	C	0.319481	0.344471	0.0166097	1.53562e-95	8299	Bilirubin (Z,Z) to etiocholanolone glucuronide ratio	TRUE	reported	1.5131245258778	0.0492845954038103	430.112193500322
